# Supplementary material for: Salicornia ramosissima: A New Green Cosmetic Ingredient with Promising Skin Effects
Source: Antioxidants (Basel). 2022 Dec 12;11(12):2449. doi: 10.3390/antiox11122449 (PMC9774727; doi:10.3390/antiox11122449)
Supplement: Supplementary file 1 [file antioxidants-11-02449-s001.zip]

Archive with 1 entries (1 files):
- antioxidants-2049835-supplementary.pdf
